# Supplementary material for: Blindness enhances auditory obstacle circumvention: Assessing echolocation, sensory substitution, and visual-based navigation
Source: PLoS One. 2017 Apr 13;12(4):e0175750. doi: 10.1371/journal.pone.0175750 (PMC5391114; doi:10.1371/journal.pone.0175750)
Supplement: S1 File — (XLSX) [file pone.0175750.s001.xlsx]

## Sheet: Collisions
	Number of collisions under auditory guidance							Number of collisions under SSD guidance							Number of collisions under visual guidance
	Sighted	Obstacle location					Sighted	Obstacle location						Sighted	Obstacle location
Number of detections	Subject number	Left (-25)	Midline	Right (25)			Subject number	Left	Midline	Right				Subject number	Left	Midline	Right
followed by collisions	1	2	0	1			1	0	1	1				1	0	0	0
	2	1	1	0			2	1	0	2				2	0	0	0
	3	0	1	2			3	0	0	0				3	0	0	0
	4	1	0	1			4	0	0	0				4	0	0	0
	5	2	2	0			5	0	0	0				5	0	0	0
	6	2	2	1			6	0	0	0				6	0	0	0
	7	0	2	1			7	1	0	0				7	0	0	0
	8	0	0	0			8	0	0	0				8	0	0	0
	9	2	0	1			9	2	1	0				9	0	0	0
	10	1	1	2			10	2	0	1				10	0	0	0
	Sighted	Obstacle location
Number of trials: no detection	Subject number	Left (-25)	Midline	Right (25)			Blind non-echolocators	Obstacle location
followed by collisions	1	1	3	3			Subject number	Left	Midline	Right
	2	2	2	6			1	0	0	0
	3	1	0	0			2	0	0	1
	4	3	1	2			3	0	1	2
	5	1	1	0			4	1	0	1
	6	2	0	0			5	0	0	0
	7	2	2	0			6	1	0	0
	8	0	0	0			7	2	3	3
	9	1	1	4			8	0	0	0
	10	3	3	1
							Blind expert echolocator	Obstacle location
							Subject number	Left	Midline	Right
	Blind non-echolocators	Obstacle location					1	2	1	0
Number of detections	Subject number	Left (-25)	Midline	Right (25)
followed by collisions	1	0	1	1
	2	1	0	0
	3	0	1	1
	4	0	0	0
	5	0	0	1
	6	2	0	0
	7	0	1	1
	8	1	1	0
	Blind non-echolocators	Obstacle location
Number of trials: no detection	Subject number	Left (-25)	Midline	Right (25)
followed by collisions	1	0	0	1
	2	0	0	0
	3	0	0	2
	4	0	0	0
	5	1	0	0
	6	0	0	0
	7	0	0	0
	8	1	0	0
	Blind expert echolocator	Obstacle location
Number of detections	Subject number	Left (-25)	Midline	Right (25)
followed by collisions	1	0	0	1
	Blind expert echolocator	Obstacle location
Number of trials: no detection	Subject number	Left (-25)	Midline	Right (25)
followed by collisions	1	0	0	0

## Sheet: Proportion_right_side_avoidance
AUDITION						SSD						VISION
Sighted						Sighted						Sighted
Proportion right direction	Obstacle position: Left					Proportion right direction	Obstacle position: Left					Proportion right direction	Obstacle position: Left
Subject number	Trials rightwards		Sum total non-collisions			Subject number	Trials rightwards		Sum total non-collisions			Subject number	Trials rightwards		Sum total non-collisions
1	3		3			1	6		6			1	6		6
2	3		3			2	4		5			2	6		6
3	3		5			3	4		6			3	6		6
4	2		2			4	6		6			4	6		6
5	2		2			5	3		6			5	6		6
6	1		1			6	6		6			6	6		6
7	1		3			7	4		5			7	6		6
8	0		6			8	0		6			8	5		6
9	0		3			9	3		4			9	6		6
10	1		2			10	4		4			10	6		6
Sighted	Obstacle position: Midline					Sighted	Obstacle position: Midline					Sighted	Obstacle position: Midline
Subject number	Trials rightwards		Sum total non-collisions			Subject number	Trials rightwards		Sum total non-collisions			Subject number	Trials rightwards		Sum total non-collisions
1	2		3			1	3		5			1	5		6
2	1		3			2	5		6			2	3		6
3	2		5			3	3		6			3	0		6
4	3		5			4	2		6			4	2		6
5	3		3			5	4		6			5	3		6
6	2		4			6	2		6			6	1		6
7	2		2			7	4		6			7	4		6
8	0		6			8	0		6			8	3		6
9	2		5			9	1		5			9	3		6
10	1		1			10	2		6			10	1		6
Sighted	Obstacle position: Right					Sighted	Obstacle position: Right					Sighted	Obstacle position: Right
Subject number	Trials rightwards		Sum total non-collisions			Subject number	Trials rightwards		Sum total non-collisions			Subject number	Trials rightwards		Sum total non-collisions
1	0		2			1	1		5			1	0		6
2	0		0			2	0		4			2	0		6
3	1		4			3	2		6			3	0		6
4	1		3			4	0		6			4	0		6
5	2		6			5	2		6			5	0		6
6	2		5			6	0		6			6	0		6
7	1		5			7	1		6			7	0		6
8	0		6			8	0		6			8	1		6
9	1		1			9	0		6			9	0		6
10	0		3			10	1		5			10	0		6
AUDITION						SSD
Blind non-echolocators						Blind non-echolocators
Proportion right direction	Obstacle position: Left					Proportion right direction	Obstacle position: Left
Subject number	Trials rightwards		Sum total non-collisions			Subject number	Trials rightwards		Sum total non-collisions
1	2		6			1	4		6
2	4		4			2	6		6
3	6		6			3	6		6
4	3		6			4	5		6
5	4		5			5	5		6
6	5		5			6	3		6
7	4		6			7	4		4
8	4		4			8	6		6
Blind non-echolocators	Obstacle position: Midline					Blind non-echolocators	Obstacle position: Midline
Subject number	Trials rightwards		Sum total non-collisions			Subject number	Trials rightwards		Sum total non-collisions
1	2		5			1	0		6
2	5		6			2	4		6
3	5		5			3	5		5
4	5		6			4	4		6
5	3		6			5	4		6
6	5		6			6	4		6
7	5		5			7	3		3
8	4		5			8	5		6
Blind non-echolocators	Obstacle position: Right					Blind non-echolocators	Obstacle position: Right
Subject number	Trials rightwards		Sum total non-collisions			Subject number	Trials rightwards		Sum total non-collisions
1	1		2			1	1		6
2	3		6			2	3		5
3	2		3			3	4		4
4	0		6			4	0		6
5	3		5			5	4		6
6	6		6			6	0		6
7	5		5			7	3		3
8	2		5			8	2		6
AUDITION						SSD
Blind expert echolocator						Blind expert echolocator
Proportion right direction	Obstacle position: Left					Proportion right direction	Obstacle position: Left
Subject number	Trials rightwards		Sum total non-collisions			Subject number	Trials rightwards		Sum total non-collisions
1	2		6			1	6		6
Blind expert echolocator	Obstacle position: Midline					Blind expert echolocator	Obstacle position: Midline
Subject number	Trials rightwards		Sum total non-collisions			Subject number	Trials rightwards		Sum total non-collisions
1	3		6			1	3		6
Blind expert echolocator	Obstacle position: Right					Blind expert echolocator	Obstacle position: Right
Subject number	Trials rightwards		Sum total non-collisions			Subject number	Trials rightwards		Sum total non-collisions
1	0		5			1	1		6

## Sheet: Buffer space
	Sighted						Blind non-expert echolocators						Blind expert echolocator
	Audition						Audition						Audition
Values reported in mm						Values reported in mm						Values reported in mm
	Obstacle position: Right						Obstacle position: Right						Obstacle position: Right
Subject number	Trial 1	Trial 2	Trial 3			Subject number	Trial 1	Trial 2	Trial 3			Subject number	Trial 1	Trial 2	Trial 3
1	490.768	532.793	574.818			1	303.958	188.141	419.774			1	416.094	394.402	229.386
2	350.639	381.629	401.928			2	543.359	370.205	577.919
3	377.546	538.381	460.735			3	297.043	325.774	268.311
4	553.058	446.29	659.826			4	479.506	216.094	366.34
5	319.23	302.048	370.022			5	473.299	747.097	423.822
6	214.519	415.251	444.07			6	287.997	343.526	347.207
7	372.479	435.922	404.201			7	488.591	227.325	255.3
8	322.948	185.276	271.971			8	662.384	294.366	506.561
9	132.488	132.488	132.488
10	372.714	446.21	299.217
	Obstacle position: Midline						Obstacle position: Midline						Obstacle position: Midline
Subject number	Trial 1	Trial 2	Trial 3			Subject number	Trial 1	Trial 2	Trial 3			Subject number	Trial 1	Trial 2	Trial 3
1	178.687	439.341	310.348			1	360.133	383.894	250.853			1	364.187	355.727	792.784
2	655.689	352.888	298.417			2	419.219	344.864	634.065
3	432.726	689.67	208.885			3	367.597	449.502	357.049
4	361.108	430.617	502.46			4	323.031	307	444.679
5	521.738	601.39	209.277			5	342.972	527.145	600.844
6	206.048	387.497	459.989			6	453.786	515.293	411.131
7	404.201	372.479	435.922			7	618.311	505.17	423.961
8	324.624	260.697	232.438			8	669.567	607.037	261.226
9	371.832	221.092	498.678
10	400.677	N/A	N/A
	Obstacle position: Left						Obstacle position: Left						Obstacle position: Left
Subject number	Trial 1	Trial 2	Trial 3			Subject number	Trial 1	Trial 2	Trial 3			Subject number	Trial 1	Trial 2	Trial 3
1	431.296	427.403	423.509			1	304.546	442.637	357.352			1	552.176	278.516	507.306
2	603.941	635.21	572.673			2	519.359	617.759	420.96
3	404.187	439.079	555.904			3	349.592	511.052	427.64
4	218.805	307.437	396.068			4	302.478	403.805	337.996
5	997.331	966.049	934.767			5	148.076	556.213	310.876
6	629.084	629.084	629.084			6	125.805	317.464	110.38
7	216.346	676.283	446.279			7	204.936	518.284	348.894
8	184.577	324.804	262.791			8	535.411	555.747	664.265
9	311.284	471.358	151.211
10	332.938	257.863	408.012
	Sighted						Blind non-expert echolocators						Blind expert echolocator
	SSD						SSD						SSD
Values reported in mm						Values reported in mm						Values reported in mm
	Obstacle position: Right						Obstacle position: Right						Obstacle position: Right
Subject number	Trial 1	Trial 2	Trial 3			Subject number	Trial 1	Trial 2	Trial 3			Subject number	Trial 1	Trial 2	Trial 3
1	303.588	201.035	333.984			1	293.876	556.237	463.684			1	225.708	213.598	254.246
2	267.942	1103.24	684.436			2	350.093	324.672	324.678
3	283.012	433.328	507.154			3	266.526	195.897	161.941
4	696.926	556.737	604.057			4	433.336	194.361	273.244
5	225.064	358.956	267.912			5	417.139	195.777	214.195
6	352.747	539.919	543.365			6	300.766	390.871	441.538
7	628.676	348.24	527.264			7	376.266	155.289	657.356
8	550.515	536.082	607.844			8	412.904	345.534	429.202
9	533.571	522.718	496.792
10	221.268	522.798	677.99
	Obstacle position: Midline						Obstacle position: Midline						Obstacle position: Midline
Subject number	Trial 1	Trial 2	Trial 3			Subject number	Trial 1	Trial 2	Trial 3			Subject number	Trial 1	Trial 2	Trial 3
1	342.161	357.775	139.728			1	328.726	256.185	399.861			1	139.184	360.536	487.734
2	626.134	661.763	503.17			2	371.257	385.827	281.016
3	447.977	312.855	594.745			3	357.33	264.342	606.454
4	519.689	564.709	652.645			4	490.974	498.091	498.606
5	177.484	323.349	332.69			5	327.304	358.645	264.691
6	458.769	440.164	424.228			6	332.368	261.127	199.872
7	423.438	370.11	472.875			7	488.259	496.798	479.719
8	642.935	508.603	418.817			8	393.128	521.733	395.594
9	364.903	361.406	482.275
10	333.108	305.299	353.354
	Obstacle position: Left						Obstacle position: Left						Obstacle position: Left
Subject number	Trial 1	Trial 2	Trial 3			Subject number	Trial 1	Trial 2	Trial 3			Subject number	Trial 1	Trial 2	Trial 3
1	374.454	513.352	433.874			1	338.757	448.741	390.927			1	206.973	379.975	646.302
2	624.829	772.552	800.94			2	405.502	610.402	565.526
3	526.406	258.709	451.568			3	370.473	547.875	587.793
4	661.531	757.063	737.682			4	549.379	429.258	577.159
5	131.712	196.682	581.107			5	341.077	313.838	283.576
6	750.56	470.635	790.208			6	197.08	157.804	125.722
7	594.102	362.784	800.89			7	178.1	863.643	219.253
8	339.396	414.494	443.119			8	544.411	477.107	613.196
9	402.927	212.48	262.042
10	697.608	619.52	648.884
	Sighted
	Vision
Values reported in mm
	Obstacle position: Right
Subject number	Trial 1	Trial 2	Trial 3
1	286.542	216.162	257.016
2	259.375	362.624	321.006
3	392.256	310.004	359.106
4	384.348	421.593	437.436
5	113.359	153.676	144.058
6	185.169	242.724	215.69
7	169.483	211.98	248.062
8	98.5989	75.8499	92.5976
9	178.47	146.107	117.836
10	260.734	228.033	172.134
	Obstacle position: Midline
Subject number	Trial 1	Trial 2	Trial 3
1	199.109	177.374	161.085
2	275.876	226.58	221.308
3	323.401	327.818	278.456
4	277.081	233.036	342.655
5	101.154	127.101	116.004
6	178.961	118.583	145.312
7	150.204	132.714	160.494
8	247.369	104.053	89.6897
9	203.511	207.827	146.099
10	167.2	187.204	194.341
	Obstacle position: Left
Subject number	Trial 1	Trial 2	Trial 3
1	283.849	261.82	279.835
2	283.267	337.741	331.927
3	315.073	390.285	327.384
4	216.569	287.993	315.108
5	122.103	123.94	170.69
6	166.25	227.785	171.613
7	169.288	164.853	229.167
8	120.364	94.5335	92.0116
9	248.277	139.081	130.756
10	241.826	403.678	169.387

## Sheet: Movement times
	Sighted						Blind non-expert echolocators						Blind expert echolocator
	Audition						Audition						Audition
Values reported in s						Values reported in s						Values reported in s
	Obstacle position: Right						Obstacle position: Right						Obstacle position: Right
Subject number	Trial 1	Trial 2	Trial 3			Subject number	Trial 1	Trial 2	Trial 3			Subject number	Trial 1	Trial 2	Trial 3
1	28.9	N/A	N/A			1	14.6	17.5	11.7			1	3.73	3.01	4.37
2	23.8886	24.5629	26.5357			2	6.49	8.56	7.76
3	30.1	25.5	20.9			3	7.195	7.31	7.08
4	N/A	21.3	N/A			4	14.49	11.265	12.54
5	32.3	26.35	30.15			5	20.6	17.73	11.18
6	28.6	30.15	43.3			6	3.35	2.915	3.19
7	7.5	18.85	13.3			7	7.3	8.395	9.465
8	14.09	12.37	13.76			8	7.63	9.745	9.23
9	24.665	24.68	25.8313
10	34.53	34.02	35.04
	Obstacle position: Midline						Obstacle position: Midline						Obstacle position: Midline
Subject number	Trial 1	Trial 2	Trial 3			Subject number	Trial 1	Trial 2	Trial 3			Subject number	Trial 1	Trial 2	Trial 3
1	22.9	20.3	20			1	16.05	11.82	14.34			1	2.385	4.15	5.55
2	11.1	19.7	15.4			2	8.43	5.95	9.425
3	31.65	28.1	21.4			3	5.475	6.565	3.62
4	16.3	27.5	15.9			4	15.65	9.285	12.49
5	50.6	29.4	29.7			5	11.145	13.45	7.54
6	32.95	31.5	37			6	2.975	2.58	3.52
7	4.5	6.85	9.2			7	10.97	8.39	11.04
8	14.77	11.89	15.43			8	11.79	8.775	7.26
9	22.68	26.6	9.36
10	41.16	N/A	N/A
	Obstacle position: Left						Obstacle position: Left						Obstacle position: Left
Subject number	Trial 1	Trial 2	Trial 3			Subject number	Trial 1	Trial 2	Trial 3			Subject number	Trial 1	Trial 2	Trial 3
1	20.1	23.85	27.6			1	15.77	20.32	19.3			1	4.13	3.95	4.175
2	15.85	19.7	12			2	7.585	8.53	6.64
3	27.5	35.2	23.05			3	3.505	5.815	4.215
4	15.1	N/A	N/A			4	22.87	13.74	14.23
5	30.8	34.7	38.6			5	11.19	9.7	9.58
6	N/A	N/A	25.9			6	2.23	2.7	2.605
7	8.8	20.4	15.1			7	9.005	6.44	6.43
8	15.6	12.57	14.86			8	10.39	10.24	10.315
9	18.255	12.28	24.23
10	37.59	32.12	43.06
	Sighted						Blind non-expert echolocators						Blind expert echolocator
	SSD						SSD						SSD
Values reported in s						Values reported in s						Values reported in s
	Obstacle position: Right						Obstacle position: Right						Obstacle position: Right
Subject number	Trial 1	Trial 2	Trial 3			Subject number	Trial 1	Trial 2	Trial 3			Subject number	Trial 1	Trial 2	Trial 3
1	5.755	4.53	8.5			1	6.89	7.31	9.81			1	5.98	7.85	8.96
2	3.62	10.06	6.19			2	10.68	10.27	8.76
3	8.88	14.96	7.46			3	7.87	8.02	13.27
4	5.38	6.38	8.46			4	12.265	8.925	13.035
5	6.435	6.76	4.64			5	4.205	2.685	3.73
6	8.65	20.26	15.62			6	4.485	4.775	3.4
7	4.81	6.64	4.54			7	8.55	21.55	14.7
8	4.87	4.7	4.03			8	8.37	4.59	6.475
9	7.01	7.01	6.81
10	22.16	13.07	10.24
	Obstacle position: Midline						Obstacle position: Midline						Obstacle position: Midline
Subject number	Trial 1	Trial 2	Trial 3			Subject number	Trial 1	Trial 2	Trial 3			Subject number	Trial 1	Trial 2	Trial 3
1	4.62	8.465	7.72			1	8.01	6	6.61			1	11.875	14.795	8.965
2	11.05	9.85	7.78			2	12.65	8.87	14.02
3	14	14.8	7.42			3	6.6	6.54	4.105
4	7.68	6.18	6.93			4	12.865	5.27	10.46
5	9.465	6.955	5.135			5	4.86	3.86	3.19
6	15.14	25.5	10.11			6	4.38	5.425	4.085
7	8.67	5.42	4.54			7	17.8975	15.55	20.245
8	4.77	4.49	3.84			8	4.57	17.23	8.06
9	8.69	6.94	8.99
10	16.55	12.63	19.9
	Obstacle position: Left						Obstacle position: Left						Obstacle position: Left
Subject number	Trial 1	Trial 2	Trial 3			Subject number	Trial 1	Trial 2	Trial 3			Subject number	Trial 1	Trial 2	Trial 3
1	4.305	12.635	10.275			1	8.63	10.88	8.09			1	11.735	13.59	11.755
2	8.25	7.52	7.2			2	7.655	10.655	9.345
3	13.65	13.45	15.31			3	6.375	6.4	5.23
4	5.88	5.86	7.84			4	17.735	12.755	8.27
5	16.48	7.07	9.57			5	4.79	3.535	3.025
6	15.14	13.02	13.6			6	3.35	7.035	3.52
7	5.84	7.08	5.73			7	8.67	14.64	8.98
8	5	5.17	4.32			8	4.8	5.88	4.735
9	6.76	8.06	11.06
10	19.86	12.54	10.24
	Sighted
	Vision
Values reported in s
	Obstacle position: Right
Subject number	Trial 1	Trial 2	Trial 3
1	1.535	1.715	1.495
2	1.05	1	1.06
3	1.32	1.42	1.25
4	1.06833	1.05833	1.03056
5	0.96	0.93	1
6	0.89	0.88	0.98
7	0.87	0.88	0.84
8	0.78	0.79	0.78
9	1.41	1.07	1.04
10	0.8	0.84	0.83
	Obstacle position: Midline
Subject number	Trial 1	Trial 2	Trial 3
1	1.64	1.68	1.265
2	1.32	1.15	1.74
3	2.98	1.79	1.6
4	1.22	1.22	1.22
5	0.97	1.025	1.05
6	0.99	1	1.14
7	0.86	0.9	0.86
8	0.86	0.84	0.86
9	2.07	1.74	1.32
10	0.98	0.94	0.86
	Obstacle position: Left
Subject number	Trial 1	Trial 2	Trial 3
1	1.3	1.28	1.22
2	1.12	1.13	0.98
3	1.33	1.18	1.24
4	0.92	0.94	0.98
5	1.015	0.975	0.935
6	0.9	1	0.97
7	0.87	0.82	0.82
8	2.26	0.78	0.83
9	1.53	1.3	1.35
10	0.86	0.97	0.82

## Sheet: Velocity corrections
	Sighted						Blind non-expert echolocators						Blind expert echolocator
	Audition						Audition						Audition
	Obstacle position: Right						Obstacle position: Right						Obstacle position: Right
Subject number	Trial 1	Trial 2	Trial 3			Subject number	Trial 1	Trial 2	Trial 3			Subject number	Trial 1	Trial 2	Trial 3
1	86	59	72.5			1	23.5	28	19			1	11	6.5	9.5
2	49.5556	61.4444	52.5556			2	14	16.5	14.5
3	47	57	46.5			3	18	16	20
4	50.5	52	49			4	28	25.5	31.5
5	82.5	62.5	78			5	47	46.5	22.5
6	43.5	60.5	82			6	8	15.5	10
7	15.5	144.5	25			7	19	36	28.5
8	18	16.5	18.5			8	23.5	23	22
9	51	N/A	N/A
10	52	50	50.5
	Obstacle position: Midline						Obstacle position: Midline						Obstacle position: Midline
Subject number	Trial 1	Trial 2	Trial 3			Subject number	Trial 1	Trial 2	Trial 3			Subject number	Trial 1	Trial 2	Trial 3
1	72	66	63			1	26.5	17	22			1	7.5	13.5	21
2	22	45	45			2	16	10	16.5
3	61.5	52	52.5			3	13	12.5	10
4	49	56	40			4	37	17.5	29.5
5	108	80	58			5	39	42.5	23.5
6	55.5	50	69			6	7.5	13	20.5
7	12	16.5	21			7	23	25.5	69.5
8	20	18.5	17			8	34	27	22.5
9	41	52	13
10	53	53	53
	Obstacle position: Left						Obstacle position: Left						Obstacle position: Left
Subject number	Trial 1	Trial 2	Trial 3			Subject number	Trial 1	Trial 2	Trial 3			Subject number	Trial 1	Trial 2	Trial 3
1	59	70	81			1	23	34.5	31			1	12	8.5	11.5
2	33.5	43	24			2	12.75	13.5	12
3	44	83	52.5			3	9.5	15.5	12.5
4	38	43.5	49			4	86	28.5	41
5	81	88.5	96			5	22	20.5	26
6	39	39	39			6	6	7.5	5
7	15	34	33			7	75	41.5	19
8	20	19.5	22			8	118.5	31	31
9	37.25	30	44.5
10	53.5	39	68
	Sighted						Blind non-expert echolocators						Blind expert echolocator
	SSD						SSD						SSD
	Obstacle position: Right						Obstacle position: Right						Obstacle position: Right
Subject number	Trial 1	Trial 2	Trial 3			Subject number	Trial 1	Trial 2	Trial 3			Subject number	Trial 1	Trial 2	Trial 3
1	17.5	19.5	22			1	12	12	13			1	14.5	13.5	30
2	11	19	16			2	18	18	15
3	12.5	23	9.5			3	19	20	32.5
4	12.5	17	20			4	24	16.5	23
5	23	25.5	10			5	11.5	9	13.5
6	14.5	30.5	28.5			6	11	8.5	10
7	8.5	13.5	9.5			7	150	87	88
8	8	9	7.5			8	20	11.5	20.5
9	11.5	14	14
10	30	21	16.5
	Obstacle position: Midline						Obstacle position: Midline						Obstacle position: Midline
Subject number	Trial 1	Trial 2	Trial 3			Subject number	Trial 1	Trial 2	Trial 3			Subject number	Trial 1	Trial 2	Trial 3
1	8	19.5	18			1	15	11.5	16			1	24	35.5	33
2	28	29.5	24			2	20.5	19	26.5
3	24.5	20.5	13.5			3	20	16	10.5
4	16	12	13.5			4	23	32.5	20.5
5	21.5	18.5	14.5			5	13.5	9.5	11.5
6	31.5	53.5	20.5			6	9	15	11.5
7	15	8.5	9.5			7	43	44	42
8	6	7.5	5			8	12	116	27
9	17	16	15
10	33.5	20	32
	Obstacle position: Left						Obstacle position: Left						Obstacle position: Left
Subject number	Trial 1	Trial 2	Trial 3			Subject number	Trial 1	Trial 2	Trial 3			Subject number	Trial 1	Trial 2	Trial 3
1	12.5	32.5	26			1	18	14	15.5			1	31.5	21	37.5
2	26.5	18	17			2	15.5	18.5	20
3	25.5	24.5	33			3	16	14	12.5
4	12.5	14.5	15.5			4	31	24	16
5	55	16.5	27			5	14	19.5	6.5
6	23.5	26.5	25			6	10	30	8
7	8	16	9.5			7	17	79.5	22
8	10.5	10.5	11			8	23.5	60	15.5
9	14	14.5	19
10	35	29.5	22
	Sighted
	Vision
Values reported in mm
	Obstacle position: Right
Subject number	Trial 1	Trial 2	Trial 3
1	8.5	6.5	7
2	4	4.5	3.5
3	5	3.5	4.5
4	3.5	3.5	3.5
5	3	9	3.5
6	3.5	3	4.5
7	4	4	4
8	2.5	3	3
9	4	6	3.5
10	3	3	3
	Obstacle position: Midline
Subject number	Trial 1	Trial 2	Trial 3
1	8	8	6
2	4	4	6
3	14	5	9
4	4	4	4
5	5.5	4	4.5
6	4.5	4.5	5
7	4	3.5	4.5
8	3.5	3	3
9	6.5	4.5	3.5
10	4.5	3	3
	Obstacle position: Left
Subject number	Trial 1	Trial 2	Trial 3
1	6	5	5.5
2	5	5	3.5
3	4	3.5	3.5
4	3.5	5.5	3.5
5	4	4	4.5
6	3	4	3
7	3.5	3.5	3.5
8	4	3	3
9	4	4	4.5
10	4	4.5	2.5

## Sheet: Obstacle detection range
	Sighted					Blind non-expert echolocators					Blind expert echolocator
Values reported in mm
	Obstacle position: Right					Obstacle position: Right					Obstacle position: Right
Subject number	Trial 1	Trial 2	Trial 3		Subject number	Trial 1	Trial 2	Trial 3		Subject number	Trial 1	Trial 2	Trial 3
1	676.398	350.736	1050.94		1	802.954	569.475	341.634		1	945.2	1183.65	1107.86
2	457.794	405.222	476.031		2	1027.97	904.083	647.706
3	316.444	247.82	260.615		3	753.945	901.569	606.321
4	195.309	209.68	180.938		4	947.469	440.702	558.458
5	586.512	488.496	430.024		5	446.29	515.229	475.13
6	176.273	353.862	319.608		6	1240.55	1068.15	1519.03
7	899.341	584.109	645.477		7	1177.8	1439.04	1087.51
8	158.696	286.84	283.283		8	919.5	702.326	588.454
9	908.912	N/A	N/A
10	202.257	216.538	204.476
	Obstacle position: Midline					Obstacle position: Midline					Obstacle position: Midline
Subject number	Trial 1	Trial 2	Trial 3		Subject number	Trial 1	Trial 2	Trial 3		Subject number	Trial 1	Trial 2	Trial 3
1	476.298	521.607	461.657		1	482.649	583.469	315.228		1	1461.76	1344.94	1173.84
2	114.79	164.171	406.981		2	850.278	881.661	805.474
3	80.6113	159.422	568.978		3	1735.19	985.769	848.273
4	719.655	199.875	195.47		4	847.062	998.949	1003.47
5	426.1	271.082	683.634		5	657.649	585.067	762.867
6	447.954	261.105	132.298		6	1308.82	1332.99	1144.85
7	416.273	371.544	591.616		7	1412.6	1356.1	1275.59
8	462.484	286.156	292.354		8	635.906	779.114	812.453
9	127.45	457.766	1346.58
10	937.326	937.326	937.326
	Obstacle position: Left					Obstacle position: Left					Obstacle position: Left
Subject number	Trial 1	Trial 2	Trial 3		Subject number	Trial 1	Trial 2	Trial 3		Subject number	Trial 1	Trial 2	Trial 3
1	675.477	834.884	669.622		1	407.652	671.117	379.612		1	1216.68	1325.35	1201.09
2	655.761	173.296	961.944		2	195.631	469.681	389.71
3	136.981	334.747	313.279		3	1750.79	1499.88	1050.91
4	213.42	275.853	338.285		4	889.691	799.465	629.776
5	461.458	549.468	637.477		5	492.26	997.938	381.452
6	160.191	281.952	403.712		6	1068.31	875.521	479.38
7	490.965	518.599	463.332		7	1080.12	1231.22	1319.99
8	347.306	323.354	301.487		8	966.459	583.63	650.616
9	621.095	856.705	385.485
10	489.233	489.233	489.233
